# Supplementary material for: A Liquid Chromatography-Tandem Mass Spectrometry Method for the Quantification of Cystic Fibrosis Drugs (Caftors) in Plasma and Its Application for Therapeutic Monitoring
Source: Molecules. 2025 Apr 22;30(9):1866. doi: 10.3390/molecules30091866 (PMC12073025; doi:10.3390/molecules30091866)
Supplement: Supplementary file 1 [file molecules-30-01866-s001.zip]

Archive with 1 entries (1 files):
- molecules-3538689-supplementary.pdf
